# Supplementary material for: Functional analysis of promoter element 2 within the viral polymerase gene of an emerging paramyxovirus, Sosuga virus
Source: Microbiol Spectr. 2025 Apr 10;13(5):e00534-25. doi: 10.1128/spectrum.00534-25 (PMC12054172; doi:10.1128/spectrum.00534-25)
Supplement: Table S1 — Viral genome sequence list. [file spectrum.00534-25-s0001.xlsx]

## Sheet: Rubulavirinae
Suppplementary Table 1: Sequences of Rubulavirinae PE2
Accession number	Name	Genus	Genome length (nts)	L length (nts)	Antigenomic PE2 sequence
EF095490.1	Mapuera virus isolate BeAnn 370284 from Brazil, complete genome	Orthorubulavirus	15486	6762	CGGAAC CGGAGU CGGACA AGCAAC
NC_009489.1	Mapuera virus, complete genome	Orthorubulavirus	15486	6762	CGGAAC CGGAGU CGGACA AGCAAC
KY100867.1	Porcine orthorubulavirus isolate PoRV/Mx/1/Cenasa/2015, complete genome	Orthorubulavirus	15180	6756	CGAACG CGACAU CGCUGG CGAUAU
KY100868.1	Porcine orthorubulavirus isolate PoRV/Mx/1/EdoMex/2015, complete genome	Orthorubulavirus	15180	6756	CGAACG CGACAU CGCUGG CGAUAU
KY100869.1	Porcine orthorubulavirus isolate PoRV/Mx/1/Jalisco/2015, complete genome	Orthorubulavirus	15180	6756	CGAACG CGACAU CGCUGG CGAUAU
KY100870.1	Porcine orthorubulavirus isolate PoRV/Mx/2/EdoMex/2015, complete genome	Orthorubulavirus	15180	6756	CGAACG CGACAU CGCUGG CGAUAU
KY100871.1	Porcine orthorubulavirus isolate PoRV/Mx/2/Jalisco/2015, complete genome	Orthorubulavirus	15180	6756	CGAACG CGACAU CGCUGG CGAUAU
NC_009640.1	Porcine rubulavirus, complete genome	Orthorubulavirus	15180	6756	CGAACG CGACAU CGCUGG CGAUAU
NC_002200.1	Mumps orthorubulavirus genomic RNA, complete genome	Orthorubulavirus	15384	6786	CUAGAC CGUACA CGACCU CGAAUA
AB040874.1	Mumps orthorubulavirus genomic RNA, complete genome	Orthorubulavirus	15384	6786	CUAGAC CGUACA CGACCU CGAAUA
AB470486.1	Mumps orthorubulavirus genomic RNA, complete genome, Hoshino vaccine strain	Orthorubulavirus	15384	6786	CUAGAC CGUACA CGACCU CGAAUA
AB744049.1	Mumps orthorubulavirus Miyahara parent viral cRNA, complete genome	Orthorubulavirus	15384	6786	CUAGAC CGUACA CGACCU CGAAUA
AB744048.1	Mumps orthorubulavirus Miyahara vaccine lot3 viral cRNA, complete genome	Orthorubulavirus	15384	6786	CUAGAC CGUACA CGACCU CGAAUA
AB823535.1	Mumps orthorubulavirus MuVi/Hikaru.JPN/22.97-B cRNA, complete genome	Orthorubulavirus	15384	6786	CUAGAC CGUACA CGACCU CGAACA
AB827968.1	Mumps orthorubulavirus MuVi/NK-M46.JPN/0.70[B] (Vac) viral cRNA, complete genome	Orthorubulavirus	15384	6786	CUAGAC CGUACA CGACCU CGAACA
AB600843.1	Mumps orthorubulavirus MuVi-MNG09-024 viral cRNA, complete genome	Orthorubulavirus	15384	6786	CUAGAC CGCAUA CGACCU CGAACA
AB600942.1	Mumps orthorubulavirus ODATE-3 viral cRNA, complete genome	Orthorubulavirus	15384	6786	CUAGAC CGUACA CGACCU CGAACA
ON783699.1	Mumps orthorubulavirus strain MuVi/Chennai.IND/49.11/1/C, complete genome	Orthorubulavirus	15384	6786	CUAGAC CGCACG CGACCU CGACAA
ON783700.1	Mumps orthorubulavirus strain MuVi/Chennai.IND/49.11/2/C, complete genome	Orthorubulavirus	15384	6786	CUAGAC CGCAUA CGACCU CGACAA
ON783701.1	Mumps orthorubulavirus strain MuVi/Chennai.IND/6.13/C, complete genome	Orthorubulavirus	15384	6786	CUAGAC CGCAUA CGACCU CGACAA
AB576764.1	Mumps orthorubulavirus Y213 cRNA, complete genome	Orthorubulavirus	15384	6786	CUAGAC CGUACA CGACCU CGAACA
AF338106.1	Mumps virus (STRAIN JERYL-LYNN) live vaccine major component, complete genome	Orthorubulavirus	15384	6786	CUAAAC CGCACA CGACCU CGAACA
AF345290.1	Mumps virus (STRAIN JERYL-LYNN) live vaccine minor component JL2, complete genome	Orthorubulavirus	15384	6786	CUAAAC CGCCCA CGACCU CGAACA
MH426702.1	Mumps virus genotype A strain S79-vaccine, complete genome	Orthorubulavirus	15384	6786	CUAAAC CGCCCA CGACCU CGAACA
MK279727.1	Mumps virus genotype B strain Hoshino, complete genome	Orthorubulavirus	15384	6786	CUAGAC CGUACA CGACCU CGAAUA
KF843896.1	Mumps virus genotype C strain MuVi/Chennai.IND/35.12[C], complete genome	Orthorubulavirus	15384	6786	CUAGAC CGCAUA CGACCU CGACAA
KX953297.1	Mumps virus genotype C strain MuVi/Davangere.IND/01.14[C], complete genome	Orthorubulavirus	15384	6786	CUAGAC CGCACG CGACCU CGACAA
KM385447.1	Mumps virus genotype C strain MuVi/Kushinagar.IND/36.13[C], complete genome	Orthorubulavirus	15384	6786	CUAGAC CGCACG CGACCU CGACAA
KF843894.1	Mumps virus genotype C strain MuVi/Osmanabad.IND/10.12/17[C], complete genome	Orthorubulavirus	15384	6786	CUAGAC CGCACG CGACCU CGACAA
KF843895.1	Mumps virus genotype C strain MuVi/Osmanabad.IND/10.12/18[C], complete genome	Orthorubulavirus	15384	6786	CUAGAC CGCACG CGACCU CGACAA
KF843893.1	Mumps virus genotype C strain MuVi/Pune.Ind/50.08[C], complete genome	Orthorubulavirus	15384	6786	CUAGAC CGCACG CGACCU CGACAA
AY669145.1	Mumps virus genotype C, complete genome	Orthorubulavirus	15384	6786	CUAGAC CGUAUA CGACCU CGACCA
KY969482.1	Mumps virus genotype G strain MuVi/California.USA/40.11/[G], complete genome	Orthorubulavirus	15384	6786	CUAGAC CGCACA CGACCU CGAACA
KY604739.2	Mumps virus genotype G strain MuVi/Dadra&NagarHaveli.IND/42.16/1[G], complete genome	Orthorubulavirus	15384	6786	CUAGAC CGCACA CGACCU CGAACA
MG460606.1	Mumps virus genotype G strain MuVi/Dadra&NagarHaveli.IND/42.16/2[G], complete genome	Orthorubulavirus	15384	6786	CUAGAC CGCACA CGACCU CGAACA
MG765427.1	Mumps virus genotype G strain MuVi/Dunedin.NZL/32.17[G], complete genome	Orthorubulavirus	15384	6786	CUAGAC CGCACA CGACCU CGAACA
MG765426.1	Mumps virus genotype G strain MuVi/NewPlymouth.NZL/30.17[G], complete genome	Orthorubulavirus	15384	6786	CUAGAC CGCACA CGACCU CGAACA
KF738113.1	Mumps virus genotype G strain MuVi/Pune.IND/00.86[G], complete genome	Orthorubulavirus	15384	6786	CUAGAC CGCACA CGACCU CGAACA
KF738114.1	Mumps virus genotype G strain MuVi/Pune.IND/07.12[G], complete genome	Orthorubulavirus	15384	6786	CUAGAC CGCACA CGACCU CGAACA
ON148331.1	Mumps virus genotype G strain MuVi/Sheffield.GBR/1.05[G], complete genome	Orthorubulavirus	15384	6786	CUAGAC CGCACA CGACCU CGAACA
KY969483.1	Mumps virus genotype H strain MuVs/Virginia.USA/10.12/[H], complete genome	Orthorubulavirus	15384	6786	CUAGAC CGCAUA CGACCU CGAACA
FJ375177.1	Mumps virus isolate 1004-10/2, complete genome	Orthorubulavirus	15384	6786	CUAGAC CGUACA CGACCU CGAACA
AF314560.1	Mumps virus isolate 87 1004, complete genome	Orthorubulavirus	15384	6786	CUAGAC CGUACA CGACCU CGAACA
AF314562.1	Mumps virus isolate 87 1005, complete genome	Orthorubulavirus	15384	6786	CUAGAC CGUACA CGACCU CGAACA
AF467767.2	Mumps virus isolate 88-1961, complete genome	Orthorubulavirus	15384	6786	CUAGAC CGCAUA CGACCU CGAACA
AY309060.1	Mumps virus isolate Dg1062/Korea/98, complete genome	Orthorubulavirus	15384	6786	CUAGAC CGUACA CGACCU CGAACA
FJ375178.1	Mumps virus isolate Gw7, complete genome	Orthorubulavirus	15384	6786	CUAGAC CGUACA CGACCU CGAACA
JQ946550.1	Mumps virus isolate JL-CK1, complete genome	Orthorubulavirus	15384	6786	CUAAAC CGCACA CGACCU CGAACA
JQ946551.1	Mumps virus isolate JL-CK2, complete genome	Orthorubulavirus	15384	6786	CUAAAC CGCACA CGACCU CGAACA
JQ946552.1	Mumps virus isolate JL-CK3, complete genome	Orthorubulavirus	15384	6786	CUAAAC CGCACA CGACCU CGAACA
JQ946553.1	Mumps virus isolate JL-CK4, complete genome	Orthorubulavirus	15384	6786	CUAAAC CGCACA CGACCU CGAACA
JQ946554.1	Mumps virus isolate JL-CK5, complete genome	Orthorubulavirus	15384	6786	CUAAAC CGCACA CGACCU CGAACA
HQ416906.1	Mumps virus isolate S79 live vaccine major component, complete genome	Orthorubulavirus	15384	6786	CAAGAG CGCACA CGACCU CGAACA
HQ416907.1	Mumps virus isolate S79 live vaccine minor component, complete genome	Orthorubulavirus	15384	6786	CUAAAC CGCCCA CGACCU CGAACA
EU370206.3	Mumps virus strain 9218/Zg98, complete genome	Orthorubulavirus	15384	6786	CUAGAC CGCAUA CGACCU CGACCA
JQ388691.1	Mumps virus strain attenuated RS-12, complete genome	Orthorubulavirus	15384	6786	CUAGAC CGCAUA CGACCU CGAACA
AF314561.1	Mumps virus strain Biken, complete genome	Orthorubulavirus	15384	6786	CUAGAC CGUACA CGACCU CGAACA
EU370207.1	Mumps virus strain Du/CRO05, complete genome	Orthorubulavirus	15384	6786	CUAGAC CGCACA CGACCU CGAACA
GU980052.1	Mumps virus strain Enders, complete genome	Orthorubulavirus	15384	6786	CUAAAC CGCACA CGACCU CGAACA
AF280799.1	Mumps virus strain Glouc1/UK96, complete genome	Orthorubulavirus	15384	6786	CUAGAC CGCACA CGACCU CGAACA
FN431985.1	Mumps virus strain Jeryl Lynn complete genome, genomic RNA, sub strain JL2	Orthorubulavirus	15384	6786	CUAAAC CGCCCA CGACCU CGAACA
FJ211586.1	Mumps virus strain JL1, complete genome	Orthorubulavirus	15384	6786	CUAAAC CGCACA CGACCU CGAACA
AY508995.1	Mumps virus strain L3/Russia/Vector, complete genome	Orthorubulavirus	15384	6786	CUAGAC CGCACA CGACCU CGAACA
JF727652.1	Mumps virus strain Leningrad-3, complete genome	Orthorubulavirus	15384	6786	CUAGAC CGCACA CGACCU CGAACA
JF727651.1	Mumps virus strain Leningrad-3, complete genome	Orthorubulavirus	15384	6786	CUAGAC CGCACA CGACCU CGAACA
AY685921.1	Mumps virus strain L-Zagreb master seed, complete genome	Orthorubulavirus	15384	6786	CUAGAC CGCACA CGACCU CGAACA
AY685920.1	Mumps virus strain L-Zagreb vaccine strain, complete genome	Orthorubulavirus	15384	6786	CUAGAC CGCACA CGACCU CGAACA
AY681495.1	Mumps virus strain MuVi/Novosibirsk.RUS/10.03-H, complete genome	Orthorubulavirus	15384	6786	CUAGAC CGCAUA CGACCU CGAACA
JN635498.1	Mumps virus strain MuVi/Split.CRO/05.11(G), complete genome	Orthorubulavirus	15384	6786	CUAGAC CGCACA CGACCU CGAACA
KF481689.1	Mumps virus strain MuVi/Zagreb.HRV/28.12(G), complete genome	Orthorubulavirus	15384	6786	CUAGAC CGCACA CGACCU CGAACA
JN012242.1	Mumps virus strain MuV-IA, complete genome	Orthorubulavirus	15384	6786	CUAGAC CGCACA CGACCU CGAACA
FJ211585.1	Mumps virus strain RIT4385, complete genome	Orthorubulavirus	15384	6786	CUAAAC CGCACA CGACCU CGAACA
FJ211584.1	Mumps virus strain RIT4385, complete genome	Orthorubulavirus	15384	6786	CUAAAC CGCACA CGACCU CGAACA
JQ388690.1	Mumps virus strain RS-12, complete genome	Orthorubulavirus	15384	6786	CUAGAC CGCAUA CGACCU CGAACA
AF314558.1	Mumps virus strain SIPAR 02, complete genome	Orthorubulavirus	15384	6786	CUAGAC CGUACA CGACCU CGAACA
EU884413.1	Mumps virus strain SP, complete genome	Orthorubulavirus	15384	6786	CUAGAC CGCACA CGACCU CGAACA
FJ556896.1	Mumps virus strain SP-A, complete genome	Orthorubulavirus	15384	6786	CUAGAC CGCACA CGACCU CGAACA
DQ649478.1	Mumps virus strain strain SP, complete genome	Orthorubulavirus	15384	6786	CUAGAC CGCACA CGACCU CGAACA
AF201473.1	Mumps virus, complete genome	Orthorubulavirus	15384	6786	CUAAAC CGCACA CGACCU CGAACA
AF314559.1	Mumps virus, complete genome	Orthorubulavirus	15384	6786	CUAGAC CGUACA CGACCU CGAACA
MN735204.1	Mammalian orthorubulavirus 5 isolate CH19-MMH, complete genome	Orthorubulavirus	15246	6768	AGACCG CGGGAU CGAUGG CGAGGA
OK505006.1	Mammalian orthorubulavirus 5 isolate HLJ, complete genome	Orthorubulavirus	15246	6768	AGACCU CGGGAU CGAUGG CGAGGA
MN604146.1	Mammalian orthorubulavirus 5 isolate XJ033, complete genome	Orthorubulavirus	15246	6768	AGACCG CGGGAU CGAUGG CGAGGA
MH362816.1	Mammalian orthorubulavirus 5 strain CAN, complete genome	Orthorubulavirus	15246	6768	AGACCU CGGGAU CGAUGG CGAGGA
MT890696.1	Mammalian orthorubulavirus 5 strain HLJ2015/DP1-1/PIV5, complete genome	Orthorubulavirus	15246	6768	AGACCU CGGGAU CGAUGG CGAGGA
MT890697.1	Mammalian orthorubulavirus 5 strain HLJ2015/DP2-1/PIV5, complete genome	Orthorubulavirus	15246	6768	AGACCU CGGGAU CGAUGG CGAGGA
MH370862.1	Mammalian orthorubulavirus 5 strain HMZ, complete genome	Orthorubulavirus	15246	6768	AGACCU CGGGAU CGAUGG CGAGGA
MT890699.1	Mammalian orthorubulavirus 5 strain HuB/YC/2015/PIV5, complete genome	Orthorubulavirus	15246	6768	AGACCU CGGGAU CGAUGG CGAGGA
MT890700.1	Mammalian orthorubulavirus 5 strain JX/2015/1221/PIV5, complete genome	Orthorubulavirus	15246	6768	AGACCU CGGGAU CGAUGG CGAGGA
MW051776.1	Mammalian orthorubulavirus 5 strain PIV5/Tick/Heilongjiang/2019, complete genome	Orthorubulavirus	15246	6768	AGACCU CGGGAU CGAUGG CGAGGA
MG921602.1	Mammalian orthorubulavirus 5 strain PIV5-GD18, complete genome	Orthorubulavirus	15246	6768	AGACCU CGGGAU CGAUGG CGAGGA
MF170889.1	Mammalian orthorubulavirus 5 strain Rigel, complete genome	Orthorubulavirus	15246	6768	AGACCG CGGGAU CGAUGG CGAGGA
MK028670.1	Mammalian orthorubulavirus 5 strain SH/2015/1202, complete genome	Orthorubulavirus	15246	6768	AGACCU CGGGAU CGAUGG CGAGGA
MT890698.1	Mammalian orthorubulavirus 5 strain SH/2015/122/PIV5, complete genome	Orthorubulavirus	15246	6768	AGACCU CGGGAU CGAUGG CGAGGA
KP893891.1	Parainfluenza virus 5 isolate CC-14, complete genome	Orthorubulavirus	15246	6768	AGACCG CGGGAU CGAUGG CGAGGA
MT124463.1	Parainfluenza virus 5 isolate China/HB01/2019, complete genome	Orthorubulavirus	15246	6768	AGACCU CGGGAU CGAUGG CGAGGA
MK423239.1	Parainfluenza virus 5 isolate M129, complete genome	Orthorubulavirus	15246	6768	AGACCG CGGGAU CGAUGG CGAGGA
MK423240.1	Parainfluenza virus 5 isolate M197, complete genome	Orthorubulavirus	15246	6768	AGACCG CGGGAU CGAUGG CGAGGA
MK423241.1	Parainfluenza virus 5 isolate M293, complete genome	Orthorubulavirus	15246	6768	AGACCG CGGGAU CGAUGG CGAGGA
MK423238.1	Parainfluenza virus 5 isolate M32, complete genome	Orthorubulavirus	15246	6768	AGACCG CGGGAU CGAUGG CGAGGA
MK423243.1	Parainfluenza virus 5 isolate N163, complete genome	Orthorubulavirus	15246	6768	AGACCG CGGGAU CGAUGG CGAGGA
MK423242.1	Parainfluenza virus 5 isolate N99, complete genome	Orthorubulavirus	15246	6768	AGACCG CGGGAU CGAUGG CGAGGA
KM067467.1	Parainfluenza virus 5 isolate PV5-BC14, complete genome	Orthorubulavirus	15246	6768	AGACCG CGGGAU CGAUGG CGAGGA
MK423232.1	Parainfluenza virus 5 isolate T220, complete genome	Orthorubulavirus	15246	6768	AGACCG CGGGAU CGAUGG CGAGGA
MK423233.1	Parainfluenza virus 5 isolate T263, complete genome	Orthorubulavirus	15246	6768	AGACCG CGGGAU CGAUGG CGAGGA
MK423234.1	Parainfluenza virus 5 isolate T361, complete genome	Orthorubulavirus	15246	6768	AGACCG CGGGAU CGAUGG CGAGGA
MK423235.1	Parainfluenza virus 5 isolate T398, complete genome	Orthorubulavirus	15246	6768	AGACCG CGGGAU CGAUGG CGAGGA
MK423236.1	Parainfluenza virus 5 isolate T399, complete genome	Orthorubulavirus	15246	6768	AGACCG CGGGAU CGAUGG CGAGGA
MK423237.1	Parainfluenza virus 5 isolate T434, complete genome	Orthorubulavirus	15246	6768	AGACCG CGGGAU CGAUGG CGAGGA
KC237063.1	Parainfluenza virus 5 strain 08-1990, complete genome	Orthorubulavirus	15246	6768	AGACCG CGGGAU CGAUGG CGAGGA
KC237064.1	Parainfluenza virus 5 strain 1168-1, complete genome	Orthorubulavirus	15246	6768	AGACCG CGGGAU CGAUGG CGAGGA
JQ743319.1	Parainfluenza virus 5 strain 78524, complete genome	Orthorubulavirus	15246	6768	AGACCG CGGGAU CGAUGG CGAGGA
KX060176.1	Parainfluenza virus 5 strain AGS, complete genome	Orthorubulavirus	15246	6768	AGACCG CGGGAU CGAUGG CGAGGA
MF170888.1	Parainfluenza virus 5 strain Carina, complete genome	Orthorubulavirus	15246	6768	AGACCG CGGGAU CGAUGG CGAGGA
JQ743320.1	Parainfluenza virus 5 strain CPI-, complete genome	Orthorubulavirus	15246	6768	AGACCG CGGGAU CGAUGG CGAGGA
JQ743321.1	Parainfluenza virus 5 strain CPI+, complete genome	Orthorubulavirus	15246	6768	AGACCG CGGGAU CGAUGG CGAGGA
KY114804.1	Parainfluenza virus 5 strain CPIV-HeN0718, complete genome	Orthorubulavirus	15246	6768	AGACCG CGGGAU CGAUGG CGAGGA
KC237065.1	Parainfluenza virus 5 strain D277, complete genome	Orthorubulavirus	15246	6768	AGACCG CGGGAU CGAUGG CGAGGA
JQ743322.1	Parainfluenza virus 5 strain DEN, complete genome	Orthorubulavirus	15246	6768	AGACCG CGGGAU CGAUGG CGAGGA
JQ743323.1	Parainfluenza virus 5 strain H221, complete genome	Orthorubulavirus	15246	6768	AGACCG CGGGAU CGAUGG CGAGGA
KC852177.1	Parainfluenza virus 5 strain KNU-11, complete genome	Orthorubulavirus	15246	6768	AGACCG CGGGAU CGAUGG CGAGGA
MT160087.1	Parainfluenza virus 5 strain L, complete genome	Orthorubulavirus	15246	6768	AGACCG CGGGAU CGAUGG CGAGGA
JQ743324.1	Parainfluenza virus 5 strain LN, complete genome	Orthorubulavirus	15252	6768	AGACCG CGGGAU CGAUGG CGAGGA
JQ743325.1	Parainfluenza virus 5 strain MEL, complete genome	Orthorubulavirus	15246	6768	AGACCG CGGGAU CGAUGG CGAGGA
JQ743326.1	Parainfluenza virus 5 strain MIL, complete genome	Orthorubulavirus	15246	6768	AGACCG CGGGAU CGAUGG CGAGGA
JQ743327.1	Parainfluenza virus 5 strain RQ, complete genome	Orthorubulavirus	15252	6768	AGACCG CGGGAU CGAUGG CGAGGA
JQ743328.1	Parainfluenza virus 5 strain SER, complete genome	Orthorubulavirus	15246	6768	AGACCG CGGGAU CGAUGG CGAGGA
JQ743318.1	Parainfluenza virus 5 strain W3A, complete genome	Orthorubulavirus	15246	6768	AGACCG CGGGAU CGAUGG CGAGGA
KX100034.1	Parainfluenza virus 5 strain ZJQ-221 from China, complete genome	Orthorubulavirus	15246	6768	AGACCU CGGGAU CGAUGG CGAGGA
KY685075.1	Parainfluenza virus 5, complete genome	Orthorubulavirus	15246	6768	AGACCU CGGGAU CGAUGG CGAGGA
NC_003443.1	Human rubulavirus 2, complete genome	Orthorubulavirus	15646	6789	CGAGAG GGGUAU CGAUGG CGAAGA
AB176531.1	Human orthorubulavirus 2 genomic RNA, complete genome	Orthorubulavirus	15654	6792	CGAGAG GGGUAU CGAUGG CGAAGA
MG836423.1	Human orthorubulavirus 2 isolate HPIV2i/Zagreb.HR/38.12(2858), complete genome	Orthorubulavirus	15654	6792	CGAGAG GGGUAU CGAUGG CGAAGA
MG836425.1	Human orthorubulavirus 2 isolate HPIV2i/Zagreb.HR/42.14(1472), complete genome	Orthorubulavirus	15654	6792	CGAGAG GGGUAU CGAUGG CGAAGA
MG836421.1	Human orthorubulavirus 2 isolate HPIV2i/Zagreb.HR/47.11(16475), complete genome	Orthorubulavirus	15654	6792	CGAGAG GGGUAU CGAUGG CGAAGA
MG836416.1	Human orthorubulavirus 2 isolate HPIV2i/Zagreb.HR/47.14(1688), complete genome	Orthorubulavirus	15654	6792	CGAGAG GGGUAU CGAUGG CGAAGA
MG836417.1	Human orthorubulavirus 2 isolate HPIV2i/Zagreb.HR/47.15(1779), complete genome	Orthorubulavirus	15654	6792	CGAGAG GGGUAU CGAUGG CGAAGA
MG836422.1	Human orthorubulavirus 2 isolate HPIV2i/Zagreb.HR/49.11(17034), complete genome	Orthorubulavirus	15654	6792	CGAGAG GGGUAU CGAUGG CGAAGA
MG836418.1	Human orthorubulavirus 2 isolate HPIV2i/Zagreb.HR/49.15(1849), complete genome	Orthorubulavirus	15654	6792	CGAGAG GGGUAU CGAUGG CGAAGA
MG836419.1	Human orthorubulavirus 2 isolate HPIV2i/Zagreb.HR/49.16(2400), complete genome	Orthorubulavirus	15654	6792	CGAGAG GGGUAU CGAUGG CGAAGA
MG836424.1	Human orthorubulavirus 2 isolate HPIV2i/Zagreb.HR/50.12(3263), complete genome	Orthorubulavirus	15654	6792	CGAGAG GGGUAU CGAUGG CGAAGA
MG836420.1	Human orthorubulavirus 2 isolate HPIV2i/Zagreb.HR/50.16(2513), complete genome	Orthorubulavirus	15654	6792	CGAGAG GGGUAU CGAUGG CGAAGA
MH828710.1	Human orthorubulavirus 2 strain vzhpiv21, complete genome	Orthorubulavirus	15654	6792	CGAGAG GGGUAU CGAUGG CGAAGA
MH828711.1	Human orthorubulavirus 2 strain vzhpiv22, complete genome	Orthorubulavirus	15654	6792	CGAGAG GGGUAU CGAUGG CGAAGA
MH828712.1	Human orthorubulavirus 2 strain vzhpiv23, complete genome	Orthorubulavirus	15654	6792	CGAGAG GGGUAU CGAUGG CGAAGA
AF533012.1	Human parainfluenza virus 2 strain GREER, complete genome	Orthorubulavirus	15654	6792	CGAGAG GGGUAU CGAUGG CGAAGA
AF533010.1	Human parainfluenza virus 2 strain V94, complete genome	Orthorubulavirus	15654	6792	CGAGAG GGGUAU CGAUGG CGAAGA
AF533011.1	Human parainfluenza virus 2 strain V98, complete genome	Orthorubulavirus	15654	6792	CGAGAG GGGUAU CGAUGG CGAAGA
NC_055508.1	Alston virus isolate Alstonville, complete genome	Orthorubulavirus	15270	6768	CGAGCG CGGGAU CGAUGG CGAGGA
MH972568.1	Alston virus isolate Alstonville, complete genome	Orthorubulavirus	15270	6768	CGAGCG CGGGAU CGAUGG CGAGGA
JX112711.1	Menangle virus isolate Australia/bat/2009/Cedar Grove, complete genome	Pararubulavirus	15516	6810	UGAACU CGAUAU CUUCGG CGAUGA
AF326114.2	Menangle virus, complete genome	Pararubulavirus	15516	6810	UGAACU CGAUAU CUUUGG CGAUGA
PP646291	Sosuga virus isolate Bat-1021, complete genome	Pararubulavirus	15477	6816	CGAGUU CGAUCU CGCUGG CGUUGA
KF774436.1	Sosuga virus isolate 2012, complete genome	Pararubulavirus	15480	6816	CGAGUU CGAUCU CGCUGG CGAUGA
MT062420.1	Achimota pararubulavirus 3 isolate U72, complete genome	Pararubulavirus	15600	6822	UGAGCG CGACAU CGGUGG CGACGA
JX051319.1	Achimota virus 1, complete genome	Pararubulavirus	15624	6816	UGAGCG CGGAAU CGACGG GGAGGA
JX051320.1	Achimota virus 2, complete genome	Pararubulavirus	15504	6822	UGAAUU CGACAU CGCUGG CGACGA
MH708896.1	Teviot virus isolate Alstonville, complete genome	Pararubulavirus	15522	6816	UGAUUU CGACAU CUUUGG CGACGA
KP271124.1	Teviot virus isolate Cedar Grove, complete genome	Pararubulavirus	15522	6816	UGAUUU CGACAU CUUUGG CGACGA
KP271123.1	Teviot virus isolate Geelong, complete genome	Pararubulavirus	15522	6816	UGAUUU CGACAU CUUUGG CGACGA
MG964002.2	Tioman virus strain NIVAN159672, complete genome	Pararubulavirus	15519	6807	AGAAUU CGAUAU CUUUGG CGAGGA
AF298895.2	Tioman virus, complete genome	Pararubulavirus	15522	6816	UGAGUU CGAUAU CUUUGG CGAGGA
GU128081.1	Tuhoko virus 2, complete genome	Pararubulavirus	15432	6804	GGAGCG CGACAU CGGAGG CGAAUU
GU128082.1	Tuhoko virus 3, complete genome	Pararubulavirus	15234	6816	UGAAUU CGAUAU CGCUGG CGAAGA
GU128080.1	Tuhoko virus 1, complete genome	Pararubulavirus	15888	6825	AGAGCG CGAUCU CGCCGG CGAUCU
